# Supplementary material for: Bimekizumab safety and efficacy in patients with psoriatic arthritis: 3-year results from two phase 3 studies
Source: Rheumatology (Oxford). 2026 Mar 16;65(5):keag118. doi: 10.1093/rheumatology/keag118 (PMC13198880; doi:10.1093/rheumatology/keag118)
Supplement: keag118_Supplementary_Data [file keag118_supplementary_data.zip]

Archive with 3 entries (3 files):
- rhe-25-2713-File003.docx
- rhe-25-2713-File004.pdf
- rhe-25-2713-File009.docx
